# Supplementary material for: Using GPT-4 to annotate the severity of all phenotypic abnormalities within the human phenotype ontology
Source: Front Digit Health. 2026 May 21;8:1794934. doi: 10.3389/fdgth.2026.1794934 (PMC13233404; doi:10.3389/fdgth.2026.1794934)
Supplement: Supplementary file 1 [file Table1.csv]

hpo_name	hpo_id	intellectual_disability	intellectual_disability_justification	death	death_justification	impaired_mobility	impaired_mobility_justification	physical_malformations	physical_malformations_justification	blindness	blindness_justification	sensory_impairments	sensory_impairments_justification	immunodeficiency	immunodeficiency_justification	cancer	cancer_justification	reduced_fertility	reduced_fertility_justification	congenital_onset	congenital_onset_justification	pheno_count	ontLvl
Abnormal CSF carnosine concentration	HP:0500240	never	Justification 3	often	Justification 6	often	Justification 9	often	Justification 12	often	Justification 15	often	Justification 18	often	Justification 21	often	Justification 24	often	Justification 27	often	Justification 30	1	8
Abnormal circulating glucose-6-phosphate dehydrogenase concentration	HP:0410176	never	G6PD deficiency does not cause intellectual disability.	never	G6PD deficiency does not directly cause death.	never	G6PD deficiency does not cause impaired mobility.	never	G6PD deficiency does not cause physical malformations.	never	G6PD deficiency does not cause blindness.	never	G6PD deficiency does not cause sensory impairments.	never	G6PD deficiency does not cause immunodeficiency.	never	G6PD deficiency does not cause cancer.	never	G6PD deficiency does not cause reduced fertility.	often	G6PD deficiency is a congenital disorder.	1	4
Abnormal corticospinal tract morphology	HP:0002492	often	Justification 2	often	Justification 5	always	Justification 8	rarely	Justification 11	rarely	Justification 14	always	Justification 17	rarely	Justification 20	rarely	Justification 23	always	Justification 26	rarely	Justification 29	1	5
Abnormal diffusion weighted cerebral MRI morphology	HP:0032615	rarely	Abnormalities in cerebral MRI morphology can sometimes be associated with cognitive impairment, but it is not a direct cause.	rarely	Abnormalities in cerebral MRI morphology can indicate serious conditions, but it is not a direct cause of death.	often	Abnormalities in cerebral MRI morphology can indicate conditions that impair mobility.	often	Abnormalities in cerebral MRI morphology can indicate conditions that cause physical malformations.	rarely	Abnormalities in cerebral MRI morphology can sometimes be associated with visual impairment, but it is not a direct cause.	often	Abnormalities in cerebral MRI morphology can indicate conditions that cause sensory impairments.	rarely	Abnormalities in cerebral MRI morphology can sometimes be associated with immunodeficiency, but it is not a direct cause.	rarely	Abnormalities in cerebral MRI morphology can sometimes be associated with cancer, but it is not a direct cause.	rarely	Abnormalities in cerebral MRI morphology can sometimes be associated with reduced fertility, but it is not a direct cause.	often	Abnormalities in cerebral MRI morphology can be present at birth.	1	7
Abnormal glucose-6-phosphate dehydrogenase level in blood	HP:0410177	never	G6PD deficiency does not cause intellectual disability.	never	G6PD deficiency does not directly cause death.	never	G6PD deficiency does not cause impaired mobility.	never	G6PD deficiency does not cause physical malformations.	never	G6PD deficiency does not cause blindness.	never	G6PD deficiency does not cause sensory impairments.	never	G6PD deficiency does not cause immunodeficiency.	never	G6PD deficiency does not cause cancer.	never	G6PD deficiency does not cause reduced fertility.	often	G6PD deficiency is a congenital disorder.	1	5
Abnormal peripheral nervous system morphology	HP:0000759	rarely	Morphological changes do not directly imply intellectual disability	rarely	Indirect causes like complications can lead to mortality	often	Peripheral nerve damage can lead to mobility issues	often	Directly indicates morphological changes	rarely	Peripheral nerves include those affecting vision but not common	often	Peripheral nerves include sensory nerves	never	Not directly related to the immune system	rarely	Neuromas or nerve tumors might develop, but rare	rarely	Peripheral nervous system might indirectly affect reproductive system	often	Morphological changes can be congenital	2	3
Abnormal peripheral nervous system morphology	HP:0000759	rarely	Not directly related	rarely	Not directly lethal	always	Impacts nervous system	often	Impacts nervous system morphology	rarely	Not directly related	often	Impacts nervous system	never	Not related	never	Not related	never	Not related	often	Can be present from birth	2	3
Abnormal psychotic pattern	HP:5200430	never	Psychological condition, does not directly cause intellectual disability	never	Psychological condition, does not directly cause death	never	Psychological condition, does not directly cause impaired mobility	never	Psychological condition, does not directly cause physical malformations	never	Psychological condition, does not directly cause blindness	never	Psychological condition, does not directly cause sensory impairments	never	Psychological condition, does not directly cause immunodeficiency	never	Psychological condition, does not directly cause cancer	never	Psychological condition, does not directly cause reduced fertility	never	Psychological condition, does not have congenital onset	1	5
Abnormal size of nasopharyngeal adenoids	HP:0040257	never	Abnormal size of nasopharyngeal adenoids, while it may affect breathing or hearing, does not lead to intellectual disability.	never	Abnormal size of nasopharyngeal adenoids is not a life-threatening condition.	never	Abnormal size of nasopharyngeal adenoids does not impair mobility.	never	Enlarged nasopharyngeal adenoids do not cause physical malformations.	never	Abnormal size of nasopharyngeal adenoids does not lead to blindness.	never	Enlarged adenoids may cause temporary issues like hearing problems due to eustachian tube dysfunction, but they do not typically cause permanent sensory impairments.	never	Abnormal size of nasopharyngeal adenoids is not related to immunodeficiency.	never	Enlarged nasopharyngeal adenoids are not associated with cancer.	never	Abnormal size of nasopharyngeal adenoids does not impact fertility.	often	Enlarged nasopharyngeal adenoids are often congenital or develop in early childhood.	1	8
Abnormal upper motor neuron morphology	HP:0002127	rarely	Abnormalities can potentially lead to cognitive impairment, but it is not the most common outcome.	rarely	Severe motor neuron diseases can be life-threatening but death is not a typical outcome.	always	Upper motor neuron abnormalities can cause movement disorders or paralysis.	always	Abnormal upper motor neuron morphology is a physical malformation.	never	Does not cause blindness.	often	Depending on the location and severity of the abnormalities, sensory deficits might occur.	never	Does not cause immunodeficiency.	rarely	There is no direct link between motor neuron abnormalities and an increased cancer risk, but both could be symptoms of another underlying condition.	never	Does not directly impact fertility.	rarely	Typically not congenital, can develop later due to various causes.	2	5
Abnormal upper motor neuron morphology	HP:0002127	often	Due to neuron abnormality	rarely	Only in severe cases	always	Due to neuron abnormality	rarely	Only in severe cases	never	Neuron abnormality does not cause blindness	often	Due to neuron abnormality	never	Neuron abnormality does not cause immunodeficiency	never	Neuron abnormality does not cause cancer	never	Neuron abnormality does not cause reduced fertility	always	Neuron abnormality is always congenital	2	5
Abnormality of the peripheral nervous system	HP:0410008	rarely	Depending on the underlying cause, it can affect motor and sensory functions but typically doesn't directly cause intellectual disability.	rarely	Depends on the specific disorder; some conditions may have associated life-threatening complications.	often	Peripheral nerve disorders can significantly affect motor functions and mobility.	often	The abnormality can lead to physical changes in extremities, e.g., muscle atrophy.	rarely	Most PNS disorders don't affect vision, but there could be rare cases.	often	PNS disorders can significantly impact sensory functions.	rarely	Some peripheral nerve disorders may be linked to immune responses, but it's not a direct immunodeficiency.	rarely	There is no direct link, but some genetic mutations causing PNS disorders might increase the risk.	never	PNS disorders don't typically affect fertility directly.	often	Many PNS disorders can have congenital onset, but some might appear later in life.	1	2
Abnormality of the scalp hair	HP:0100037	never	No relation to intellectual ability.	never	Hair abnormalities don't lead to death.	never	No impact on mobility.	never	The abnormality is in the hair itself.	never	Doesn't affect vision.	never	Doesn't cause sensory impairments.	never	No impact on immune system.	never	No known association with cancer.	never	No direct impact on fertility.	often	Hair abnormalities can be congenital depending on the specific condition.	1	4
Absent mesencephalon	HP:0007265	always	Due to the absence of the mesencephalon	often	Can be lethal depending on the severity	always	Due to the absence of the mesencephalon	always	Due to the absence of the mesencephalon	often	Can cause vision problems due to the absence of the mesencephalon	always	Due to the absence of the mesencephalon	never	Not associated with immunodeficiency	never	Not associated with cancer	never	Not associated with reduced fertility	always	Always present at birth	1	7
Acute lymphoblastic leukemia	HP:0006721	rarely	Possibility due to treatments and long-term effects	often	Can be fatal if not treated	often	Can be due to general weakness or bone involvement	never	Not a malformation	rarely	Possible side effects of treatment	rarely	Possible side effects of treatment	always	Due to the disease and treatments like chemotherapy	always	It is a type of cancer	often	Treatments like chemotherapy can affect fertility	never	Typically manifests in childhood, not at birth	1	7
Acute myelomonocytic leukemia	HP:0004820	rarely	Cognitive effects can be secondary to treatment or related complications, but not directly due to leukemia.	often	Leukemia, particularly acute types, can be fatal without treatment.	often	Due to disease progression and treatment, mobility can be significantly affected.	rarely	Leukemia does not cause physical malformations directly.	rarely	Blindness is not a typical manifestation of leukemia.	rarely	Sensory impairments can occur due to treatment complications but are not a direct result of leukemia.	often	Leukemia affects white blood cells, which can lead to immunodeficiency.	always	Acute myelomonocytic leukemia is a type of cancer.	often	Treatment for leukemia, such as chemotherapy, can lead to reduced fertility.	rarely	While there may be predispositions, congenital onset is not typical for leukemia.	1	7
Acute necrotizing encephalopathy	HP:0006965	always	Encephalopathy is a general term that means brain disease, damage, or malfunction, often leading to cognitive impairment.	always	Encephalopathy is often fatal.	always	Encephalopathy often leads to impaired mobility.	rarely	Encephalopathy rarely leads to physical malformations.	rarely	Encephalopathy rarely leads to blindness.	always	Encephalopathy often leads to sensory impairments.	never	Encephalopathy does not cause immunodeficiency.	never	Encephalopathy does not cause cancer.	never	Encephalopathy does not cause reduced fertility.	rarely	Encephalopathy rarely has a congenital onset.	1	5
Addictive video game use	HP:5200336	never	Behavioral phenotype, does not directly cause intellectual disability	never	Behavioral phenotype, does not directly cause death	never	Behavioral phenotype, does not directly cause impaired mobility	never	Behavioral phenotype, does not directly cause physical malformations	never	Behavioral phenotype, does not directly cause blindness	never	Behavioral phenotype, does not directly cause sensory impairments	never	Behavioral phenotype, does not directly cause immunodeficiency	never	Behavioral phenotype, does not directly cause cancer	never	Behavioral phenotype, does not directly cause reduced fertility	never	Behavioral phenotype, does not directly cause congenital onset	1	8
Alveolar soft part sarcoma	HP:0012218	rarely	Rare cases reported	often	Cancer is often fatal	often	Cancer can impair mobility	rarely	Cancer can cause malformations	rarely	Rare cases reported	often	Cancer can cause sensory impairments	often	Cancer can cause immunodeficiency	always	This is a type of cancer	often	Cancer can reduce fertility	rarely	Cancer can develop at any age	1	5
Anaplastic thyroid carcinoma	HP:0011779	rarely	Possible due to tumor pressure	always	Highly aggressive cancer	rarely	Possible due to tumor pressure	often	Common in cancer patients	never	No direct link	rarely	Possible due to tumor pressure	often	Common in cancer patients	always	It is a type of cancer	rarely	Possible due to cancer treatment	never	Not a congenital condition	1	6
Anencephaly	HP:0002323	always	Anencephaly always leads to severe intellectual disability due to absence of major parts of the brain	always	Anencephaly always leads to death shortly after birth	always	Anencephaly always results in impaired mobility	always	Anencephaly is a severe malformation of the brain	always	Anencephaly always leads to blindness due to absence of major parts of the brain	always	Anencephaly always leads to severe sensory impairments	never	Anencephaly does not lead to immunodeficiency	never	Anencephaly does not lead to cancer	always	Anencephaly always leads to death before reproductive age	always	Anencephaly is always present at birth	1	8
Anti-H2A antibody positivity	HP:0033575	rarely	Associated autoimmune diseases may rarely cause neurological symptoms	rarely	Death is rarely a direct result of these antibodies, but may be caused by associated diseases	often	Associated autoimmune diseases often cause joint pain and inflammation	rarely	Physical malformations are not typically caused by these antibodies	rarely	Blindness is not typically caused by these antibodies	rarely	Sensory impairments are not typically caused by these antibodies	often	These antibodies are often present in autoimmune diseases, which can cause immunodeficiency	rarely	Cancer is not typically caused by these antibodies	rarely	Reduced fertility is not typically caused by these antibodies	never	These antibodies are not typically present at birth	1	7
Anti-H3 antibody positivity	HP:0033574	rarely	Associated autoimmune diseases may rarely cause neurological symptoms	rarely	Death is rarely a direct result of these antibodies, but may be caused by associated diseases	often	Associated autoimmune diseases often cause joint pain and inflammation	rarely	Physical malformations are not typically caused by these antibodies	rarely	Blindness is not typically caused by these antibodies	rarely	Sensory impairments are not typically caused by these antibodies	often	These antibodies are often present in autoimmune diseases, which can cause immunodeficiency	rarely	Cancer is not typically caused by these antibodies	rarely	Reduced fertility is not typically caused by these antibodies	never	These antibodies are not typically present at birth	1	7
Anti-Sj/ITPR1 antibody	HP:5000042	rarely	ITPR1 mutations can cause spinocerebellar ataxia, which may include cognitive impairment, but this is not a primary symptom.	rarely	Spinocerebellar ataxia can be severe, but is not typically directly fatal.	often	Spinocerebellar ataxia primarily causes movement disorders.	rarely	Not typically associated with physical malformations.	rarely	Spinocerebellar ataxia can cause vision problems, but blindness is not common.	often	Spinocerebellar ataxia often causes sensory impairments.	rarely	Not typically associated with immunodeficiency.	rarely	Not typically associated with cancer.	rarely	Not typically associated with reduced fertility.	rarely	Spinocerebellar ataxia typically develops later in life.	1	5
Anti-histone antibody positivity	HP:0033558	rarely	Depends on the specific autoimmune disease	rarely	Depends on the specific autoimmune disease	often	Autoimmune diseases often cause joint pain and inflammation	rarely	Not typically associated with physical malformations	rarely	Depends on the specific autoimmune disease	rarely	Depends on the specific autoimmune disease	often	Autoimmune diseases often involve a dysregulated immune response	rarely	Not typically associated with cancer	rarely	Depends on the specific autoimmune disease	never	Autoimmune diseases are not typically present at birth	1	6
Anti-myeloperoxidase antibody positivity	HP:0033559	rarely	Depends on the specific autoimmune disease	rarely	Depends on the specific autoimmune disease	often	Autoimmune diseases often cause joint pain and inflammation	rarely	Not typically associated with physical malformations	rarely	Depends on the specific autoimmune disease	rarely	Depends on the specific autoimmune disease	often	Autoimmune diseases often involve a dysregulated immune response	rarely	Not typically associated with cancer	rarely	Depends on the specific autoimmune disease	never	Autoimmune diseases are not typically present at birth	1	7
Arnold-Chiari malformation	HP:0002308	often	Arnold-Chiari malformation often causes intellectual disability due to cerebellum and brain stem compression	rarely	Arnold-Chiari malformation rarely leads to death, though complications can be severe	often	Arnold-Chiari malformation often causes impaired mobility due to motor control issues from nerve compression	always	Arnold-Chiari malformation is a physical malformation of the skull and cerebellum	rarely	Arnold-Chiari malformation may rarely cause blindness due to increased intracranial pressure affecting the optic nerve	often	Arnold-Chiari malformation often causes sensory impairments due to nerve compression	never	Arnold-Chiari malformation does not cause immunodeficiency	never	Arnold-Chiari malformation does not cause cancer	never	Arnold-Chiari malformation does not affect fertility	always	Arnold-Chiari malformation is a congenital condition	1	9
Arrhinencephaly	HP:0002139	always	Arrhinencephaly is a severe brain malformation, associated with significant intellectual disability.	always	Arrhinencephaly is a severe condition that is often incompatible with life.	always	Arrhinencephaly can lead to significant physical disability, including impaired mobility.	always	Arrhinencephaly is a physical malformation of the brain.	often	Arrhinencephaly often leads to blindness or severe vision impairment.	always	Arrhinencephaly leads to significant sensory impairments due to brain malformation.	never	Arrhinencephaly does not directly cause immunodeficiency.	never	Arrhinencephaly does not cause cancer.	never	Arrhinencephaly does not directly affect fertility.	always	Arrhinencephaly is a congenital brain malformation.	2	6
Arrhinencephaly	HP:0002139	always	Due to lack of nose and related structures	often	Due to associated complications	often	Due to facial malformations	always	Facial malformations are a key feature	often	Due to facial malformations	always	Due to lack of nose and related structures	rarely	Not a key feature	rarely	Not a key feature	rarely	Not a key feature	always	Present at birth	2	6
Astrocytoma	HP:0009592	often	Tumors in certain brain regions can impact cognitive function	often	Astrocytomas can be life-threatening, particularly if malignant	often	Depends on the location of the tumor	always	Astrocytoma is a type of tumor	rarely	Can affect vision if located near optic nerve	often	Can affect sensory function depending on tumor location	rarely	Could occur if the tumor impacts regions of the brain controlling immune response	always	Astrocytoma is a type of brain cancer	never	Does not directly impact fertility	rarely	Usually not present at birth	1	7
Atrichia	HP:0500262	never	Atrichia, the absence of hair, does not affect cognitive functions.	never	Atrichia is not a life-threatening condition.	never	Does not influence mobility as it relates to the condition of hair loss.	never	No associated physical malformations beyond the absence of hair.	never	No correlation with vision loss.	never	Does not affect sensory perception.	never	No impact on the immune system functionality.	never	No direct correlation with cancer development.	never	No known effects on fertility.	often	Can be congenital, with hair loss observable shortly after birth or during infancy.	1	5
Atrophy/Degeneration affecting the central nervous system	HP:0007367	always	The central nervous system is crucial for a wide range of functions including thought and cognition, thus its atrophy can result in severe intellectual disability	always	The central nervous system controls most body functions, thus its atrophy can be life-threatening	always	The central nervous system is crucial for movement control. Its atrophy can result in severe mobility impairment	always	Atrophy/Degeneration of the central nervous system is itself a physical malformation	often	The central nervous system includes structures that process visual information, so its atrophy could lead to blindness	always	The central nervous system is involved in processing sensory information, so its atrophy can result in sensory impairments	often	The central nervous system has some influence over immune response, so its atrophy can potentially impact immune function	rarely	There's no established link between atrophy/degeneration of the central nervous system and an increased risk of cancer	often	The central nervous system includes structures that regulate hormones important for reproduction, so its atrophy can lead to reduced fertility	often	Atrophy/Degeneration affecting the central nervous system can be due to a variety of conditions, some of which are present at birth	1	4
Atrophy/Degeneration affecting the cerebrum	HP:0007369	always	The cerebrum is the largest part of the brain, responsible for most higher brain function including thought and action, thus its atrophy can result in severe intellectual disability	often	The cerebrum is responsible for most higher brain function including thought and action. Severe atrophy can be life-threatening	often	The cerebrum is crucial for movement control. Its atrophy can result in severe mobility impairment	often	Atrophy/Degeneration of the cerebrum is itself a physical malformation	often	The cerebrum includes the visual processing center of the brain, so its atrophy could lead to blindness	often	The cerebrum is involved in processing sensory information, so its atrophy can result in sensory impairments	rarely	The cerebrum is not directly involved in immune function, so its atrophy does not typically cause immunodeficiency	rarely	There's no established link between atrophy/degeneration of the cerebrum and an increased risk of cancer	rarely	The cerebrum is not directly involved in reproductive function, so its atrophy does not typically cause reduced fertility	rarely	Atrophy/Degeneration affecting the cerebrum is typically a progressive condition, not usually present at birth	2	7
Atrophy/Degeneration affecting the cerebrum	HP:0007369	often	Cerebrum is responsible for thinking and processing information.	often	Cerebrum is responsible for thinking and processing information.	often	Cerebrum controls voluntary actions.	rarely	Atrophy/degeneration typically does not cause physical malformations.	rarely	Cerebrum does not directly control vision.	often	Cerebrum processes sensory information.	never	Cerebrum does not control immune system.	never	Atrophy/degeneration is not a direct cause of cancer.	never	Cerebrum does not control fertility.	often	Atrophy/degeneration can start at birth.	2	7
Brainstem glioma	HP:0010796	often	Brainstem glioma often affects cognitive functions.	often	Brainstem glioma often leads to death.	often	Brainstem glioma often impairs mobility.	often	Brainstem glioma often causes physical malformations.	often	Brainstem glioma often causes blindness.	often	Brainstem glioma often causes sensory impairments.	rarely	Brainstem glioma may cause immunodeficiency.	always	Brainstem glioma is a type of cancer.	rarely	Brainstem glioma may affect fertility.	rarely	Brainstem glioma is rarely a congenital condition.	1	7
Carcinoma	HP:0030731	rarely	Intellectual disability is not typically associated with carcinomas, although certain complications or treatments could indirectly impact cognitive functions.	often	Carcinomas, if not treated or in advanced stages, can be life-threatening.	rarely	Depending on the location of the carcinoma, mobility can be affected, but it is not a common consequence.	always	A carcinoma is a form of cancer, a physical malformation at the cellular level.	rarely	While not common, carcinomas located near or in the brain could potentially affect vision.	rarely	Depending on the location of the carcinoma, it could potentially affect sensory function.	often	Cancer, including carcinomas, can weaken the immune system, either directly or as a result of treatments such as chemotherapy.	always	A carcinoma is a type of cancer.	rarely	Depending on the location of the carcinoma and the treatments used, fertility may be affected.	rarely	Carcinomas are typically not present at birth and develop later in life.	1	4
Cerebellar medulloblastoma	HP:0007129	often	Cerebellar medulloblastoma is a brain tumor that can affect cognitive functions and may lead to intellectual disability.	often	Cerebellar medulloblastoma is a malignant tumor with a significant risk of mortality if not successfully treated.	often	Cerebellar medulloblastoma can affect coordination and motor skills, leading to impaired mobility.	rarely	Cerebellar medulloblastoma may cause head growth in children and hydrocephalus, which can be considered a physical malformation.	often	Cerebellar medulloblastoma may cause blindness due to increased intracranial pressure or direct invasion.	often	Cerebellar medulloblastoma can cause sensory deficits due to brainstem compression or postoperative effects.	rarely	Immunodeficiency may be a secondary effect in cerebellar medulloblastoma due to treatment (chemotherapy).	always	Cerebellar medulloblastoma is by definition a cancerous tumor.	rarely	Treatment for cerebellar medulloblastoma, especially radiation, can lead to reduced fertility.	rarely	Cerebellar medulloblastoma is not usually present at birth but occurs more commonly in children.	1	7
Chiari malformation	HP:0002308	rarely	Only in severe cases where brain function is affected.	rarely	Only in severe cases where brainstem compression occurs.	often	Can cause balance and coordination issues.	always	Chiari malformation is a physical malformation of the brain.	rarely	Only in severe cases where the optic nerve is affected.	often	Can cause numbness and tingling in the extremities.	never	Chiari malformation does not affect the immune system.	never	Chiari malformation is not a cancer.	never	Chiari malformation does not affect fertility.	always	Chiari malformation is a congenital condition.	1	9
Chronic hepatic encephalopathy	HP:0007111	always	Due to liver damage affecting the brain	often	Liver failure can lead to death	often	Liver damage can lead to impaired mobility	rarely	Only in severe cases	rarely	Only in severe cases	often	Due to liver damage	often	Liver damage can lead to immunodeficiency	often	Liver damage can lead to cancer	often	Liver damage can lead to reduced fertility	rarely	Only in severe cases	1	5
Compulsive stealing	HP:5200337	never	Behavioral phenotype, does not directly cause intellectual disability	never	Behavioral phenotype, does not directly cause death	never	Behavioral phenotype, does not directly cause impaired mobility	never	Behavioral phenotype, does not directly cause physical malformations	never	Behavioral phenotype, does not directly cause blindness	never	Behavioral phenotype, does not directly cause sensory impairments	never	Behavioral phenotype, does not directly cause immunodeficiency	never	Behavioral phenotype, does not directly cause cancer	never	Behavioral phenotype, does not directly cause reduced fertility	never	Behavioral phenotype, does not directly cause congenital onset	1	7
Congenital neuroblastoma	HP:0006742	often	This cancer often affects the brain.	always	This is a very aggressive form of cancer.	often	This cancer often affects mobility.	often	This cancer often causes physical malformations.	rarely	This cancer rarely affects the eyes.	often	This cancer often affects the senses.	often	This cancer often affects the immune system.	always	This is a form of cancer.	often	This cancer often affects fertility.	always	This cancer has a congenital onset.	1	9
Cranial nerve compression	HP:0001293	rarely	Intellectual disability is not typically caused directly by cranial nerve compression	rarely	Death is not typically caused directly by cranial nerve compression	often	Cranial nerve compression can cause impaired mobility depending on which cranial nerves are affected	rarely	Cranial nerve compression does not typically cause physical malformations	often	Cranial nerve compression can cause blindness if the optic nerve is affected	always	Cranial nerve compression can cause sensory impairments depending on which cranial nerves are affected	never	Cranial nerve compression does not cause immunodeficiency	never	Cranial nerve compression does not cause cancer	never	Cranial nerve compression does not affect fertility	rarely	Cranial nerve compression is not typically a congenital condition	1	5
Decreased circulating alpha-mannosidase activity	HP:0034712	never	Justification 3	often	Justification 6	often	Justification 9	often	Justification 12	often	Justification 15	often	Justification 18	often	Justification 21	often	Justification 24	often	Justification 27	often	Justification 30	1	5
Diastomatomyelia	HP:0100563	often	This phenotype often affects intellectual capacity.	often	This phenotype often causes death.	always	This phenotype always impairs mobility.	often	This phenotype often causes physical malformations.	often	This phenotype often causes blindness.	often	This phenotype often causes sensory impairments.	often	This phenotype often causes immunodeficiency.	often	This phenotype often causes cancer.	often	This phenotype often reduces fertility.	often	This phenotype often has a congenital onset.	1	6
Disseminated viral infection	HP:0031696	rarely	Viral infections can sometimes cause neurological complications	often	Severe viral infections can be fatal	often	Severe viral infections can cause physical weakness and fatigue	rarely	Viral infections do not typically cause physical malformations	rarely	Some viral infections can cause vision problems	often	Viral infections can cause a variety of sensory impairments	always	Viral infections directly affect the immune system	rarely	Some viral infections can increase the risk of certain types of cancer	rarely	Some viral infections can affect reproductive health	never	Viral infections are not present at birth	1	6
Dysplasia of second lumbar vertebra	HP:0004589	rarely	While this condition primarily affects the vertebrae, it may indirectly impact brain function in rare cases.	rarely	Death is rare unless severe complications occur.	always	The condition always results in impaired mobility due to vertebral dysplasia.	always	The condition always results in physical malformations of the vertebrae.	never	This condition does not affect vision.	often	Sensory impairments often occur due to nerve damage.	never	This condition does not affect the immune system.	rarely	Cancer risk is slightly increased due to chronic inflammation.	never	This condition does not affect fertility.	always	The condition is present at birth.	1	7
Elevated urinary aminoisobutyric acid	HP:0045034	never	Not associated with cognitive functions.	never	Does not cause direct mortality.	never	Not associated with mobility impairment.	never	Does not result in physical malformations; it’s a biochemical abnormality.	never	No relation to visual function.	never	No impact on sensory functions.	never	Not related to the immune system functionality.	never	No carcinogenic association.	never	No known impact on reproductive systems.	often	Usually detected in early childhood, potentially indicative of underlying metabolic disorder.	1	8
Ependymoblastoma	HP:0030066	often	Ependymoblastoma is a brain tumor that often causes intellectual disability.	often	Ependymoblastoma is a highly malignant brain tumor that often leads to death.	often	Ependymoblastoma often causes impaired mobility due to its effect on the brain.	rarely	Physical malformations are not a typical outcome of Ependymoblastoma.	often	Ependymoblastoma can often cause blindness due to its location in the brain.	often	Ependymoblastoma often causes sensory impairments due to its effect on the brain.	rarely	Immunodeficiency is not a typical outcome of Ependymoblastoma.	always	Ependymoblastoma is a type of cancer.	rarely	Reduced fertility is not a typical outcome of Ependymoblastoma.	rarely	Ependymoblastoma rarely has a congenital onset.	1	8
Fetal akinesia sequence	HP:0001989	always	Fetal akinesia sequence typically results in severe neurodevelopmental impairment, including intellectual disability.	always	Fetal akinesia sequence is typically fatal in utero or shortly after birth.	always	Fetal akinesia sequence results in severe physical impairment, including impaired mobility.	always	Fetal akinesia sequence is associated with multiple physical malformations.	often	Visual impairment is common in surviving individuals with fetal akinesia sequence due to neurodevelopmental impairment.	always	Fetal akinesia sequence typically results in severe sensory impairment due to neurodevelopmental disruption.	rarely	While not a direct feature, some individuals with fetal akinesia sequence may have associated immune abnormalities.	never	Fetal akinesia sequence does not cause cancer.	often	Given the severe physical impairments associated with fetal akinesia sequence, fertility is likely to be reduced in surviving individuals.	always	Fetal akinesia sequence is a congenital disorder.	1	6
Fish odor	HP:0410020	never	No known association	never	No known association	never	No known association	never	No known association	never	No known association	never	No known association	never	No known association	never	No known association	never	No known association	often	Condition generally present from birth	1	3
Flexner-Wintersteiner rosette	HP:0031927	rarely	This phenotype may rarely cause intellectual disability.	often	This phenotype often leads to death.	often	This phenotype often impairs mobility.	often	This phenotype often causes physical malformations.	often	This phenotype often causes blindness.	often	This phenotype often causes sensory impairments.	rarely	This phenotype may rarely cause immunodeficiency.	rarely	This phenotype may rarely cause cancer.	rarely	This phenotype may rarely reduce fertility.	always	This phenotype always has a congenital onset.	1	4
Frontal encephalocele	HP:0007330	often	Frontal brain malformation is often associated with cognitive impairment.	rarely	Although serious, not all cases of encephalocele are immediately fatal.	often	Can impair motor function depending on the size and location of the encephalocele.	always	Frontal encephalocele is a congenital physical malformation.	often	Can be associated with visual impairment depending on the impact on the optic nerves or related structures.	often	Sensory impairments are common if there is neural tissue involvement.	never	Not directly related to the immune system.	rarely	Rarely, encephaloceles can be associated with skin or neural cancers.	rarely	Not known to directly cause fertility issues.	always	Frontal encephalocele is a congenital condition.	1	8
Hydranencephaly	HP:0002324	always	Hydranencephaly always leads to severe intellectual disability due to the brain being replaced by sacs filled with cerebrospinal fluid	always	Hydranencephaly always leads to death within first few years of life	always	Hydranencephaly always results in impaired mobility	always	Hydranencephaly is a severe malformation of the brain	always	Hydranencephaly always leads to blindness due to the brain being replaced by sacs filled with cerebrospinal fluid	always	Hydranencephaly always leads to severe sensory impairments	never	Hydranencephaly does not lead to immunodeficiency	never	Hydranencephaly does not lead to cancer	always	Hydranencephaly always leads to death before reproductive age	always	Hydranencephaly is always present at birth	1	9
Hypocapnia in cord blood	HP:0410215	often	Hypocapnia can often cause intellectual disability.	rarely	Hypocapnia rarely causes death.	often	Hypocapnia can often cause impaired mobility.	often	Hypocapnia can often cause physical malformations.	often	Hypocapnia can often cause blindness.	often	Hypocapnia can often cause sensory impairments.	often	Hypocapnia can often cause immunodeficiency.	often	Hypocapnia can often cause cancer.	often	Hypocapnia can often cause reduced fertility.	often	Hypocapnia can often cause congenital onset.	1	7
Hypoornithinemia	HP:0500163	never	Ornithine levels typically do not affect cognitive function.	never	Hypoornithinemia itself does not cause death.	never	Does not affect muscular or skeletal functions directly.	never	A decrease in ornithine does not cause physical deformities.	never	There is no documented impact on vision.	never	Not known to directly affect sensory organs.	never	Does not influence immune function.	never	No links between ornithine levels and cancer.	never	Not associated with reproductive function.	often	Can be related to congenital metabolic disorders.	1	8
Iniencephaly	HP:0034205	always	Iniencephaly involves severe neural tube defect affecting brain development	always	Iniencephaly is usually fatal	often	Neural tube defects can cause paralysis and other mobility issues	always	Iniencephaly involves severe physical malformation of the head and neck	often	Iniencephaly can affect development of the eyes	often	Neural tube defects can cause sensory impairments	rarely	Iniencephaly does not directly cause immunodeficiency	rarely	Iniencephaly does not directly cause cancer	rarely	Iniencephaly does not directly reduce fertility	always	Iniencephaly is a congenital condition	1	7
Localized neuroblastoma	HP:0006768	rarely	Possible due to treatment side effects or tumor location	often	High mortality rate due to aggressive nature of cancer	often	Possible due to tumor location or treatment side effects	never	Not typically associated with this phenotype	rarely	Possible due to tumor location	often	Possible due to tumor location or treatment side effects	often	Due to treatment side effects	always	By definition, this is a type of cancer	often	Possible due to treatment side effects	rarely	Most cases are diagnosed in early childhood, but not at birth	1	9
Morphological abnormality of the corticospinal tract	HP:0002492	never	Primarily affects motor function, not intellectual ability.	never	Not fatal by itself.	often	Affects corticospinal tract which is essential for voluntary movement.	rarely	Unlikely to result in visible physical malformations.	never	Not associated with blindness.	never	Not associated with sensory impairments.	never	Not associated with immunodeficiency.	never	Not associated with cancer.	never	Not associated with reduced fertility.	rarely	Typically manifests later in life, although rare congenital forms exist.	1	5
Morphological central nervous system abnormality	HP:0002011	often	Morphological CNS abnormalities often lead to intellectual disability depending on the location and severity of the abnormality.	rarely	Morphological CNS abnormalities can be life-threatening depending on the location and severity of the abnormality, but it is not always the case.	often	Morphological CNS abnormalities can often lead to impaired mobility, depending on the location and extent of the abnormality.	always	A morphological CNS abnormality is a physical malformation.	rarely	Morphological CNS abnormalities can potentially cause blindness if the abnormalities involve the visual pathway.	often	Morphological CNS abnormalities can cause various sensory impairments depending on the location and extent of the abnormality.	rarely	Morphological CNS abnormalities could be associated with immunodeficiency in rare cases, especially when linked to syndromes involving immune system dysfunctions.	rarely	Morphological CNS abnormalities do not directly cause cancer but in some rare cases, they might be associated with higher risks of brain tumors.	rarely	Morphological CNS abnormalities could affect fertility in some cases, especially if the hypothalamic-pituitary-gonadal axis is affected.	always	Morphological central nervous system abnormalities are typically present from birth.	2	3
Morphological central nervous system abnormality	HP:0002011	often	CNS abnormalities often lead to intellectual disability.	often	Severe CNS abnormalities can often be fatal.	often	CNS abnormalities often lead to impaired mobility.	always	CNS abnormalities are a type of physical malformation.	often	CNS abnormalities can often cause blindness.	often	CNS abnormalities can often cause sensory impairments.	never	CNS abnormalities do not cause immunodeficiency.	rarely	CNS abnormalities rarely cause cancer.	rarely	CNS abnormalities rarely cause reduced fertility.	always	CNS abnormalities are always congenital.	2	3
Neonatal seizure with bilateral symmetric automatism	HP:0032835	always	placeholder	often	placeholder	often	placeholder	often	placeholder	often	placeholder	often	placeholder	often	placeholder	often	placeholder	often	placeholder	often	placeholder	1	9
Neoplasm by anatomical site	HP:0011793	rarely	Neoplasms by anatomical site rarely cause intellectual disability directly, but some brain neoplasms might	often	Depending on the type, size, and location, neoplasms by anatomical site can often cause death	often	Neoplasms by anatomical site can often cause impaired mobility, depending on the location of the tumor	often	Neoplasms by anatomical site can cause physical deformities at the site of the tumor	rarely	Neoplasms by anatomical site can cause blindness if the neoplasm is located in or near the visual pathways	rarely	Neoplasms by anatomical site rarely cause sensory impairments unless they affect the nervous system	rarely	Neoplasms by anatomical site can cause immunodeficiency if they affect the immune system, such as lymphomas	always	A neoplasm by anatomical site is a tumor and can be malignant, i.e., cancerous	rarely	Neoplasms by anatomical site may rarely cause reduced fertility if they affect reproductive organs	rarely	Neoplasms by anatomical site are usually not congenital	1	2
Optic nerve hypoplasia	HP:0000609	often	Can be associated with brain malformations and intellectual disability	rarely	Usually non-life-threatening, but can be associated with severe syndromes	often	Visual impairment can affect mobility	always	Underdevelopment of the optic nerve is a physical malformation	often	Can cause severe visual impairment or blindness	always	Vision is impaired	never	No direct effect on the immune system	never	No direct link to cancer	never	No effect on fertility	always	Congenital condition	1	7
Orbital rhabdomyosarcoma	HP:0500092	rarely	In rare cases, this cancer can spread to the brain and cause cognitive impairment.	often	This is a malignant cancer that can be life-threatening.	rarely	In rare cases, this cancer can spread and affect mobility.	often	This cancer often causes physical malformations in the eye area.	often	This cancer often causes blindness.	often	This cancer often causes sensory impairments.	rarely	In rare cases, this cancer can affect the immune system.	always	This condition is a malignant cancer.	never	This condition does not affect fertility.	rarely	This cancer rarely has a congenital onset.	1	6
Osteolytic defects of the 1st metacarpal	HP:0010030	rarely	This condition might indirectly affect intellectual capabilities in rare cases.	rarely	This condition might indirectly lead to life-threatening situations in rare cases.	always	This condition always results in impaired mobility due to the osteolytic defects of the metacarpal.	always	This condition always results in physical malformations, as it involves osteolytic defects of the metacarpal.	never	This condition does not affect vision.	often	This condition often leads to sensory impairments due to the osteolytic defects.	never	This condition does not affect the immune system.	rarely	This condition might indirectly lead to cancer in rare cases.	never	This condition does not affect fertility.	always	This condition is always present at birth.	1	9
Overly formal/pedantic language	HP:5200008	never	Does not impair intellectual ability	never	No direct link to mortality	never	Does not affect physical mobility	never	Does not cause physical malformations	never	Does not cause blindness	never	Does not cause sensory impairments	never	Does not cause immunodeficiency	never	Does not cause cancer	never	Does not affect fertility	often	Can be present from birth	1	6
Overvalued idea	HP:5200402	never	Overvalued idea is a psychological concept and does not directly cause intellectual disability.	never	Overvalued idea is a psychological concept and does not directly cause death.	never	Overvalued idea is a psychological concept and does not directly cause impaired mobility.	never	Overvalued idea is a psychological concept and does not directly cause physical malformations.	never	Overvalued idea is a psychological concept and does not directly cause blindness.	never	Overvalued idea is a psychological concept and does not directly cause sensory impairments.	never	Overvalued idea is a psychological concept and does not directly cause immunodeficiency.	never	Overvalued idea is a psychological concept and does not directly cause cancer.	never	Overvalued idea is a psychological concept and does not directly cause reduced fertility.	never	Overvalued idea is a psychological concept and does not have a congenital onset.	1	6
Pineal parenchymal cell neoplasm	HP:0030694	often	This type of neoplasm can affect brain function, potentially leading to intellectual disability.	often	This type of neoplasm can be life-threatening if not treated.	often	This type of neoplasm can affect mobility if it impacts the brain.	often	This type of neoplasm can cause physical malformations.	often	This type of neoplasm can affect vision if it impacts the brain.	often	This type of neoplasm can affect sensory functions.	rarely	This type of neoplasm can affect the immune system.	always	This is a type of cancer.	rarely	This type of neoplasm can affect fertility.	rarely	This type of neoplasm can be congenital.	1	8
Pituitary acidophilic stem cell adenoma	HP:0011758	rarely	Depends on the size and location of the tumor and whether it is causing hormonal imbalances.	rarely	Usually not directly lethal, but can cause serious health issues if untreated.	rarely	May cause mobility issues if the tumor affects certain parts of the brain.	rarely	Physical malformations are not typically associated with this condition.	often	Can cause vision loss if the tumor compresses the optic nerve.	often	Can cause sensory impairments if the tumor affects certain parts of the brain.	never	Does not directly affect the immune system.	always	Is a form of cancer.	often	Can cause hormonal imbalances that affect fertility.	rarely	Usually develops later in life.	1	9
Pituitary spindle cell oncocytoma	HP:0011764	rarely	Depends on tumor size and location	rarely	Depends on tumor size, location and treatment	rarely	Depends on tumor size and location	never	Not typically associated	often	Tumor can compress optic nerve	often	Tumor can compress nerves	never	Not typically associated	always	By definition, a type of tumor	rarely	Depends on tumor size and location	never	Typically develops in adulthood	1	8
Posterior predominant thick cortex pachygyria	HP:0020189	always	Justification 3	never	Justification 6	always	Justification 9	often	Justification 12	often	Justification 15	always	Justification 18	rarely	Justification 21	often	Justification 24	always	Justification 27	always	Justification 30	1	12
Prolonged N2 sleep	HP:5200358	never	Prolonged N2 sleep is a sleep disorder and does not directly cause intellectual disability.	never	Prolonged N2 sleep is a sleep disorder and does not directly cause death.	never	Prolonged N2 sleep is a sleep disorder and does not directly cause impaired mobility.	never	Prolonged N2 sleep is a sleep disorder and does not directly cause physical malformations.	never	Prolonged N2 sleep is a sleep disorder and does not directly cause blindness.	never	Prolonged N2 sleep is a sleep disorder and does not directly cause sensory impairments.	never	Prolonged N2 sleep is a sleep disorder and does not directly cause immunodeficiency.	never	Prolonged N2 sleep is a sleep disorder and does not directly cause cancer.	never	Prolonged N2 sleep is a sleep disorder and does not directly cause reduced fertility.	never	Prolonged N2 sleep is a sleep disorder and does not have a congenital onset.	1	6
Prolonged N3 sleep	HP:5200359	never	N/A	never	N/A	never	N/A	never	N/A	never	N/A	never	N/A	never	N/A	never	N/A	never	N/A	never	N/A	1	6
Prolonged rem sleep	HP:5200361	never	N/A	never	N/A	never	N/A	never	N/A	never	N/A	never	N/A	never	N/A	never	N/A	never	N/A	never	N/A	1	6
Pulmonary xanthomatosis	HP:0034626	rarely	Rare cases may present cognitive impairment	often	Often leads to severe respiratory issues causing death	often	Often leads to respiratory issues affecting mobility	often	Often leads to physical malformations in lungs	rarely	Rare cases may present vision impairment	often	Often leads to sensory impairments due to respiratory issues	often	Often leads to immunodeficiency due to respiratory issues	often	Often leads to lung cancer	rarely	Rare cases may present reduced fertility	often	Often present at birth	1	4
Reduced leukocyte cathepsin D activity	HP:4000192	rarely	This phenotype may indirectly affect cognitive functions.	often	This phenotype can lead to serious health complications.	often	This phenotype can lead to serious health complications.	often	This phenotype can lead to serious health complications.	rarely	This phenotype may indirectly affect vision.	often	This phenotype can lead to serious health complications.	often	This phenotype can lead to serious health complications.	often	This phenotype can lead to serious health complications.	rarely	This phenotype may indirectly affect fertility.	often	This phenotype often has a congenital onset.	1	4
Religious delusion	HP:5200429	never	Psychological condition, does not directly cause intellectual disability	never	Psychological condition, does not directly cause death	never	Psychological condition, does not directly cause impaired mobility	never	Psychological condition, does not directly cause physical malformations	never	Psychological condition, does not directly cause blindness	never	Psychological condition, does not directly cause sensory impairments	never	Psychological condition, does not directly cause immunodeficiency	never	Psychological condition, does not directly cause cancer	never	Psychological condition, does not directly cause reduced fertility	never	Psychological condition, does not have congenital onset	1	7
Retinitis pigmentosa inversa	HP:0008035	rarely	This phenotype may indirectly affect cognitive abilities through vision loss.	rarely	This phenotype does not directly cause death.	often	Vision loss can significantly impair mobility.	never	This phenotype does not cause physical malformations.	always	This phenotype is characterized by vision loss.	always	This phenotype is characterized by vision loss, a sensory impairment.	never	This phenotype does not cause immunodeficiency.	never	This phenotype does not cause cancer.	never	This phenotype does not affect fertility.	always	This phenotype always has a congenital onset.	1	7
Short rem sleep	HP:5200360	never	N/A	never	N/A	never	N/A	never	N/A	never	N/A	never	N/A	never	N/A	never	N/A	never	N/A	never	N/A	1	6
Sleep onset rapid eye movement period	HP:5200356	never	No direct link between this phenotype and intellectual disability.	never	No direct link between this phenotype and death.	never	No direct link between this phenotype and impaired mobility.	never	No direct link between this phenotype and physical malformations.	never	No direct link between this phenotype and blindness.	never	No direct link between this phenotype and sensory impairments.	never	No direct link between this phenotype and immunodeficiency.	never	No direct link between this phenotype and cancer.	never	No direct link between this phenotype and reduced fertility.	never	No direct link between this phenotype and congenital onset.	1	8
Symmetrical progressive peripheral demyelination	HP:0006873	rarely	Not directly related	rarely	Not directly fatal	always	Due to nerve damage	rarely	Not directly related	rarely	Not directly related	always	Due to nerve damage	never	Not related	never	Not related	rarely	Not directly related	always	Present from birth	1	7
Systemic lupus erythematosus	HP:0002725	rarely	SLE can sometimes involve the nervous system, but it is not common	rarely	With treatment, SLE is not typically life-threatening	often	Joint pain and swelling can occur with SLE	never	na	rarely	In rare cases, SLE can cause eye problems that may lead to vision loss	often	SLE can sometimes cause sensory impairments due to nerve involvement	often	SLE is an autoimmune disease that can lead to increased susceptibility to infections	rarely	SLE increases the risk for certain types of cancer	often	Fertility can be affected in individuals with SLE	never	SLE is not congenital but can occur at any age	1	4
Testicular teratoma	HP:0100616	rarely	Rare cases may affect cognitive function	often	Cancer can often be life-threatening	rarely	Rare cases may affect mobility	often	Cancer can often cause physical malformations	rarely	Rare cases may cause blindness	often	Cancer can often cause sensory impairments	often	Cancer can often cause immunodeficiency	always	Is a type of cancer	rarely	Rarely affects fertility	rarely	Rarely a congenital condition	1	8
Tethered cord	HP:0002144	rarely	A tethered spinal cord may rarely lead to intellectual disability if there are associated neurological complications.	rarely	Tethered cord is usually not life-threatening, but in severe cases it could potentially cause serious complications.	often	Tethered cord often results in mobility issues due to the impact on the nervous system.	always	Tethered cord is a type of physical malformation.	never	Tethered cord does not directly cause blindness.	often	Tethered cord can lead to sensory impairments due to the impact on the nervous system.	never	Tethered cord does not cause immunodeficiency.	rarely	A tethered cord does not typically cause cancer, but there may be a slightly increased risk for spinal tumors in some cases.	rarely	Tethered cord may rarely affect fertility due to potential impacts on the nervous system and associated bodily functions.	always	Tethered cord is a condition that is present at birth.	1	6
Thick hair	HP:0100874	never	This phenotype affects hair thickness, not cognitive function.	never	This phenotype affects hair thickness, not life expectancy.	never	This phenotype affects hair thickness, not mobility.	never	This phenotype affects hair thickness, not physical form.	never	This phenotype affects hair thickness, not vision.	never	This phenotype affects hair thickness, not sensory function.	never	This phenotype affects hair thickness, not the immune system.	never	This phenotype affects hair thickness, not cancer risk.	never	This phenotype affects hair thickness, not fertility.	often	This phenotype is usually present at birth.	1	5
Vegetative state	HP:0031358	always	Vegetative state implies severe brain damage and is associated with severe intellectual disability.	often	Patients in a vegetative state have a significant mortality rate, often due to complications such as infections.	always	Patients in a vegetative state have severe impairments in mobility.	never	Vegetative state does not cause physical malformations.	often	Patients in a vegetative state often have severely impaired visual perception.	always	Patients in a vegetative state have severe sensory impairments due to brain damage.	rarely	Patients in a vegetative state can be more susceptible to infections due to a general state of poor health, but they do not have a direct immunodeficiency.	never	Vegetative state is not associated with cancer.	often	Patients in a vegetative state have severely reduced fertility due to the overall health condition.	never	Vegetative state is not a congenital condition.	1	5
Vestibular saccular degeneration	HP:0031000	rarely	May indirectly affect intellectual capacity through balance issues.	rarely	May indirectly affect life expectancy through balance issues.	always	Directly affects balance, impairing mobility.	always	Directly affects the structure of the vestibular saccule.	never	No direct impact on vision.	always	Directly affects balance, impairing sensory perception.	never	No direct impact on immune system.	never	No direct impact on cancer risk.	never	No direct impact on fertility.	often	Typically present at birth.	1	7
