# Supplementary material for: Using GPT-4 to annotate the severity of all phenotypic abnormalities within the human phenotype ontology
Source: Front Digit Health. 2026 May 21;8:1794934. doi: 10.3389/fdgth.2026.1794934 (PMC13233404; doi:10.3389/fdgth.2026.1794934)
Supplement: Supplementary file 2 [file Table2.csv]

hpo_name	hpo_id	variable	Annotation	Justification	Clinical characteristic
Fetal akinesia sequence	HP:0001989	1	always	Fetal akinesia sequence typically results in severe neurodevelopmental impairment, including intellectual disability.	Intellectual disability
Fetal akinesia sequence	HP:0001989	2	always	Fetal akinesia sequence is typically fatal in utero or shortly after birth.	Death
Fetal akinesia sequence	HP:0001989	3	always	Fetal akinesia sequence results in severe physical impairment, including impaired mobility.	Impaired mobility
Fetal akinesia sequence	HP:0001989	4	always	Fetal akinesia sequence is associated with multiple physical malformations.	Physical malformations
Fetal akinesia sequence	HP:0001989	5	often	Visual impairment is common in surviving individuals with fetal akinesia sequence due to neurodevelopmental impairment.	Blindness
Fetal akinesia sequence	HP:0001989	6	always	Fetal akinesia sequence typically results in severe sensory impairment due to neurodevelopmental disruption.	Sensory impairments
Fetal akinesia sequence	HP:0001989	7	rarely	While not a direct feature, some individuals with fetal akinesia sequence may have associated immune abnormalities.	Immunodeficiency
Fetal akinesia sequence	HP:0001989	8	never	Fetal akinesia sequence does not cause cancer.	Cancer
Fetal akinesia sequence	HP:0001989	9	often	Given the severe physical impairments associated with fetal akinesia sequence, fertility is likely to be reduced in surviving individuals.	Reduced fertility
Fetal akinesia sequence	HP:0001989	10	always	Fetal akinesia sequence is a congenital disorder.	Congenital onset
Fetal akinesia sequence	HP:0001989	11	6	NA	Ontlvl
